# Supplementary material for: Seaweed-Derived Halogenated Monoterpenes as Lead Compounds in Schistosomiasis Control
Source: Pharmaceutics. 2026 Jun 23;18(7):767. doi: 10.3390/pharmaceutics18070767 (PMC13414796; doi:10.3390/pharmaceutics18070767)
Supplement: Supplementary file 1 [file pharmaceutics-18-00767-s001.zip]

Archive with 1 entries (1 files):
- pharmaceutics-4323370-supplementary.pdf
